# Supplementary material for: YjbH mediates the oxidative stress response and infection by regulating SpxA1 and the phosphoenolpyruvate-carbohydrate phosphotransferase system (PTS) in Listeria monocytogenes
Source: Gut Microbes. 2021 Feb 12;13(1):1884517. doi: 10.1080/19490976.2021.1884517 (PMC7889195; doi:10.1080/19490976.2021.1884517)
Supplement: Supplemental Material [file KGMI_A_1884517_SM2543.zip]

Archive with 5 entries (4 files):
- Supplementary information/
- Supplementary information/Table S1.docx
- Supplementary information/Table S2.docx
- Supplementary information/Table S3.docx
- Supplementary information/Table S4.docx
